# Supplementary material for: Systematic Review and Meta-Analysis of Detecting Galactomannan in Bronchoalveolar Lavage Fluid for Diagnosing Invasive Aspergillosis
Source: PLoS One. 2012 Aug 14;7(8):e43347. doi: 10.1371/journal.pone.0043347 (PMC3419176; doi:10.1371/journal.pone.0043347)
Supplement: Table S1 — Detail characteristics of studies included in the Meta-analysis of diagnosis of IA using BAL-GM. (XLSX) [file pone.0043347.s011.xlsx]

## Sheet: Characteristics
Detail Characteristics of Studies Included in the Meta-analysis of Diagnosis of IA using BAL-GM
Study	Year	Antibiotic Therapy	STARD Scores	Antifungal therapy	Samples Required	Cutoff for Positivity	Blinded	Serum GM Reported	BAL paired Serum	PCR Reported	Supported	Neutropenic Status Reported
Bergeron et al	2012	No	12	Yes	Unclear	0.5	Unclear	Yes	No	Yes	No	Unclear
D'Haese et al	2012	Unclear	20	Yes(Part)	1:1	0.5, 1.0, 1.5, 2.0, 2.5	Unclear	No	No	No	No	Yes
Acosta et al	2011	Unclear	19	Yes(Part)	Unclear	0.5, 1	Unclear	Yes	Yes	No	No	Yes
Hadrich et al	2011	Yes(Part)	14	Yes	1:1	0.5	Unclear	Yes	Unclear	Yes	No	All
Luong et al	2011	Unclear	15	Yes(Part)	1:1	0.5, 1.0	Unclear	No	Unclear	Yes	No	No
Nguyen et al	2011	Yes(Part)	19	Yes(Part)	1:1	0.5, 1	Yes	Yes	Unclear	No	No	All
Torelli et al	2011	Yes	18	Yes(Part)	1:1	0.5, 1.0	Yes	No	Unclear	Yes	No	Yes
Racil et al	2011	No	17	Yes(Part)	1:1	0.5, 1.0, 1.5	Unclear	Yes	Unclear	No	No	Yes
Leng et al	2011	Unclear	11	No	1:1	0.5	Unclear	Yes	Unclear	No	No	Unclear
Lin et al	2011	Yes(Part)	11	Unclear	1:1	0.5	Unclear	Yes	Unclear	No	No	Unclear
Bergeron et al	2010	Yes(Part)	21	Yes(Part)	1:1	0.5	Unclear	Yes	Unclear	No	No	Yes
Park et al	2010	Yes(Part)	19	Yes(Part)	1:1	0.2, 0.5	Unclear	Yes	Unclear	No	No	Yes
Hsu et al	2010	No	20	No	1:1	0.5, 1.1	Yes	Yes	Unclear	No	No	Yes
Danpornprasert et al	2010	Yes(Part)	16	Yes(Part)	1:1	0.5, 1.0	Unclear	Yes	Unclear	No	No	Yes
Paugam et al	2010	Unclear	17	Unclear	1:1	0.5, 0.7	Unclear	Yes	Unclear	No	No	Yes
Pasqualotto et al	2010	Yes(Part)	17	Yes	1:1	0.5, 1.0, 1.5, 2.0	Unclear	No	Unclear	No	No	Unclear
Luong et al	2010	Yes(Part)	18	Yes	1:1+	0.5, 1.0, 1.5, 2.0, 2.5	No	Yes	No	No	No	Yes
Jin et al	2010	Unclear	15	Unclear	1:1+	0.5, 1.0	Unclear	No	Unclear	No	No	Unclear
Maertens et al	2009	No	17	Yes(Part)	1:1	0.5, 1.0, 1.5, 2.0	Yes	No	No	No	Yes	Yes
Desai et al	2009	Yes(Part)	15	Yes(Part)	1:1.16	0.5, 0.98(1)	No	Yes	Yes	No	No	Unclear
Frealle et al	2009	Yes(Part)	17	Yes(Part)	1:1+	1.0	Unclear	No	No	Yes	No	Yes
Kimura et al	2009	No	10	No	Unclear	0.5, 1.0	Unclear	Yes	Unclear	No	No	Yes
Meersseman et al	2008	Yes(Part)	16	Yes	1:1+	0.5	Yes	Yes	No	No	Yes	Yes
Shahid et al	2008	Yes(Part)	15	No	1:1	1.0	Unclear	No	No	Yes	No	No
Husain et al	2008	Yes(Part)	16	Yes	1:2	0.5, 1.0	Yes	Yes	Yes	No	Yes	No
Clancy et al	2007	Yes(Part)	20	Yes(Part)	1:1	0.5, 1.0, 1.5, 2.0, 2.5	Yes	Yes	Unclear	No	Yes	Unclear
Nguyen et al	2007	Yes	18	No	1:1	0.5, 1.0	Unclear	Yes	Unclear	No	Yes	Unclear
Musher et al	2004	Unclear	14	Yes	1:1	0.5, 1.0	Unclear	No	No	Yes	No	Unclear
Becker-A et al	2003	Yes	15	Yes	1:1+	1.0, 1.5	Yes	Yes	No	No	No	Yes
Becker-B et al	2003	Yes	14	Yes	1:1+	1.0, 1.5	No	Yes	No	No	No	Yes
Sanguinetti et al	2003	Unclear	10	Unclear	1:1	1.5	No	No	No	Yes	No	Yes
