# Supplementary material for: Systematic Review and Meta-Analysis of Detecting Galactomannan in Bronchoalveolar Lavage Fluid for Diagnosing Invasive Aspergillosis
Source: PLoS One. 2012 Aug 14;7(8):e43347. doi: 10.1371/journal.pone.0043347 (PMC3419176; doi:10.1371/journal.pone.0043347)
Supplement: Table S2 — The correspondence between numbers and the studies. (XLSX) [file pone.0043347.s012.xlsx]

## Sheet: Sheet1
The correspondence between numbers and the studies
Number	Author	Year
1	Bergeron	2012
2	D'Haese	2012
3	Acosta	2011
4	Hadrich	2011
5	Luong	2011
6	Nguyen	2011
7	Racil	2011
8	Leng	2011
9	Lin	2011
10	Torelli	2011
11	Bergeron	2010
12	Park	2010
13	Hsu	2010
14	Danpornprasert	2010
15	Paugam	2010
16	Luong	2010
17	Jin	2010
18	Maertens	2009
19	Desai	2009
20	Kimura	2009
21	Husain	2008
22	Clancy	2007
23	Nguyen	2007
24	Musher	2004
