# Supplementary material for: Systematic Review and Meta-Analysis of Detecting Galactomannan in Bronchoalveolar Lavage Fluid for Diagnosing Invasive Aspergillosis
Source: PLoS One. 2012 Aug 14;7(8):e43347. doi: 10.1371/journal.pone.0043347 (PMC3419176; doi:10.1371/journal.pone.0043347)
Supplement: Table S3 — Detail information of multiple univariable meta-regression and subgroup analyses. (XLSX) [file pone.0043347.s013.xlsx]

## Sheet: Sheet1
Detail information of multiple univariable meta-regression and subgroup analyses
Parameter	Category	Studies	Sensitivity	p value	Specificity	p value
Regionwest	Yes	16	0.86 [0.80 - 0.93]	0.11	0.91 [0.87 - 0.95]	0.06
	No	8	0.87 [0.76 - 0.97]		0.84 [0.76 - 0.93]
HM Patients	Yes	8	0.85 [0.75 - 0.95]	0.06	0.91 [0.84 - 0.97]	0.03
	No	16	0.87 [0.80 - 0.94]		0.89 [0.84 - 0.93]	0.09
Age50	Yes	12	0.87 [0.79 - 0.95]	0.09	0.91 [0.86 - 0.95]	0.01
	No	12	0.86 [0.78 - 0.95]		0.88 [0.82 - 0.94]	0.04
Cohort	Yes	17	0.85 [0.78 - 0.93]	0.04	0.89 [0.85 - 0.94]	0.04
	No	7	0.90 [0.81 - 0.98]		0.89 [0.82 - 0.96]	0.11
Prospective	Yes	9	0.86 [0.76 - 0.96]	0.11	0.86 [0.78 - 0.93]	<0.01
	No	15	0.86 [0.79 - 0.94]		0.91 [0.87 - 0.95]	<0.01
Consecutive	Yes	11	0.81 [0.71 - 0.91]	<0.01	0.89 [0.84 - 0.95]	<0.01
	No	13	0.90 [0.84 - 0.96]		0.89 [0.84 - 0.94]	0.11
EORTCESG08	Yes	16	0.86 [0.79 - 0.93]	0.11	0.88 [0.84 - 0.93]	<0.01
	No	8	0.88 [0.78 - 0.98]		0.90 [0.84 - 0.96]	0.03
Antibiotics	Yes	12	0.85 [0.76 - 0.94]	0.03	0.86 [0.80 - 0.92]	<0.01
	No	12	0.88 [0.80 - 0.95]		0.92 [0.89 - 0.96]	0.05
Antifungal	Yes	17	0.85 [0.78 - 0.92]	0.05	0.89 [0.85 - 0.94]	0.01
	No	7	0.91 [0.82 - 1.00]		0.88 [0.81 - 0.96]	0.03
Sampleone	Yes	19	0.84 [0.77 - 0.91]	0.03	0.90 [0.85 - 0.94]	0.05
	No	5	0.93 [0.85 - 1.00]		0.87 [0.78 - 0.96]	0.88
Blinded	Yes	6	0.93 [0.86 - 1.00]	0.88	0.86 [0.78 - 0.95]	<0.01
	No	18	0.84 [0.76 - 0.91]		0.90 [0.86 - 0.94]	0.49
Supported	Yes	3	0.94 [0.86 - 1.00]	0.49	0.85 [0.73 - 0.98]	0.03
	No	21	0.85 [0.78 - 0.92]		0.90 [0.86 - 0.94]	0.04
Neutrophils	Yes	14	0.85 [0.77 - 0.93]	0.04	0.91 [0.86 - 0.95]	0.01
	No	10	0.88 [0.80 - 0.97]		0.87 [0.80 - 0.94]	0.7
Ssize30	Yes	20	0.88 [0.82 - 0.94]	0.7	0.90 [0.86 - 0.93]	0.9
	No	4	0.76 [0.52 - 0.99]		0.79 [0.61 - 0.97]
Cobmined			0.87 [0.79 - 0.92]		0.89 [0.85 - 0.92]
